# Supplementary material for: Evaluation of “Caserotek” a low cost and effective artificial blood-feeding device for mosquitoes
Source: PLoS Negl Trop Dis. 2023 Aug 25;17(8):e0011563. doi: 10.1371/journal.pntd.0011563 (PMC10484425; doi:10.1371/journal.pntd.0011563)
Supplement: S3 File — Data file includes individual tabs for each type of analysis as well as a data dictionary. (XLSX) [file pntd.0011563.s011.xlsx]

## Sheet: Feedrate
EXP	Day	Repeat	Device	Unfed	Feed	Total	feedrate	Include
1	1	A	casero	1	99	100	99	1
1	1	A	glass	98	2	100	2	1
1	1	A	hemo	82	18	100	18	1
1	1	B	casero	33	67	100	67	1
1	1	B	glass	83	17	100	17	1
1	1	B	hemo	64	36	100	36	1
1	1	C	casero	0	100	100	100	1
1	1	C	glass	68	32	100	32	1
1	1	C	hemo	64	36	100	36	1
1	7	A	casero	8	80	88	90.9091	1
1	7	A	glass	0	2	2	100	0
1	7	A	hemo	2	12	14	85.7143	1
1	7	B	casero	4	62	66	93.9394	1
1	7	B	glass	5	9	14	64.2857	1
1	7	B	hemo	4	31	35	88.5714	1
1	7	C	casero	7	90	97	92.7835	1
1	7	C	glass	11	20	31	64.5161	1
1	7	C	hemo	5	30	35	85.7143	1
1	14	A	casero	5	81	86	94.186	1
1	14	A	glass	1	1	2	50	0
1	14	A	hemo	6	8	14	57.1429	1
1	14	B	casero	5	61	66	92.4242	1
1	14	B	glass	6	8	14	57.1429	1
1	14	B	hemo	8	27	35	77.1429	1
1	14	C	casero	7	89	96	92.7083	1
1	14	C	glass	6	24	30	80	1
1	14	C	hemo	9	26	35	74.2857	1
2	1	A	hemo	66	34	100	34	1
2	1	A	glass	25	75	100	75	1
2	1	A	casero	29	71	100	71	1
2	1	B	hemo	89	11	100	11	1
2	1	B	glass	30	70	100	70	1
2	1	B	casero	14	86	100	86	1
2	1	C	hemo	66	34	100	34	1
2	1	C	glass	20	80	100	80	1
2	1	C	casero	39	61	100	61	1
2	7	A	hemo	3	94	97	96.9072	1
2	7	A	glass	4	93	97	95.8763	1
2	7	A	casero	7	91	98	92.8571	1
2	7	B	hemo	2	95	97	97.9381	1
2	7	B	glass	4	91	95	95.7895	1
2	7	B	casero	1	99	100	99	1
2	7	C	hemo	5	92	97	94.8454	1
2	7	C	glass	0	97	97	100	1
2	7	C	casero	2	97	99	97.9798	1
2	14	A	hemo	6	89	95	93.6842	1
2	14	A	glass	5	92	97	94.8454	1
2	14	A	casero	2	96	98	97.9592	1
2	14	B	hemo	7	88	95	92.6316	1
2	14	B	glass	7	88	95	92.6316	1
2	14	B	casero	3	96	99	96.9697	1
2	14	C	hemo	9	88	97	90.7216	1
2	14	C	glass	3	93	96	96.875	1
2	14	C	casero	0	99	99	100	1
2	21	A	hemo	2	94	96	97.9167	1
2	21	A	glass	2	95	97	97.9381	1
2	21	A	casero	4	94	98	95.9184	1
2	21	B	hemo	2	94	96	97.9167	1
2	21	B	glass	1	94	95	98.9474	1
2	21	B	casero	0	99	99	100	1
2	21	C	hemo	2	95	97	97.9381	1
2	21	C	glass	2	94	96	97.9167	1
2	21	C	casero	0	98	98	100	1
3	1	A	glass	32	68	100	68	1
3	1	B	glass	35	65	100	65	1
3	1	C	glass	36	64	100	64	1
3	1	A	hemo	20	80	100	80	1
3	1	B	hemo	18	82	100	82	1
3	1	C	hemo	22	78	100	78	1
3	1	A	casero	23	77	100	77	1
3	1	B	casero	10	90	100	90	1
3	1	C	casero	15	85	100	85	1
3	2	A	glass	14	77	91	84.6154	1
3	2	B	glass	28	71	99	71.7172	1
3	2	C	glass	24	72	96	75	1
3	2	A	hemo	18	76	94	80.8511	1
3	2	B	hemo	10	83	93	89.2473	1
3	2	C	hemo	21	79	100	79	1
3	2	A	casero	43	48	91	52.7473	1
3	2	B	casero	24	72	96	75	1
3	2	C	casero	15	77	92	83.6957	1
3	3	A	glass	25	75	100	75	1
3	3	B	glass	9	89	98	90.8163	1
3	3	C	glass	41	51	92	55.4348	1
3	3	A	hemo	41	59	100	59	1
3	3	B	hemo	40	57	97	58.7629	1
3	3	C	hemo	34	62	96	64.5833	1
3	3	A	casero	12	86	98	87.7551	1
3	3	B	casero	12	83	95	87.3684	1
3	3	C	casero	8	89	97	91.7526	1

## Sheet: Survival
EXP	Day	Repeat	Device	Alive	Dead	Total	SR	Include
1	1	A	hemo	14	4	18	77.7778	1
1	1	B	hemo	34	2	36	94.4444	1
1	1	C	hemo	30	7	37	81.0811	1
1	1	A	glass	2	0	2	100	0
1	1	B	glass	13	4	17	76.4706	1
1	1	C	glass	29	3	32	90.625	1
1	1	A	casero	83	16	99	83.8384	1
1	1	B	casero	62	5	67	92.5373	1
1	1	C	casero	94	6	100	94	1
2	0	A	hemo	100	0	100	100	1
2	1	A	hemo	100	0	100	100	1
2	2	A	hemo	100	0	100	100	1
2	3	A	hemo	97	2	99	97.9798	1
2	4	A	hemo	96	1	97	98.9691	1
2	5	A	hemo	96	0	96	100	1
2	6	A	hemo	96	0	96	100	1
2	7	A	hemo	96	0	96	100	1
2	8	A	hemo	96	0	96	100	1
2	9	A	hemo	96	0	96	100	1
2	10	A	hemo	96	0	96	100	1
2	11	A	hemo	96	0	96	100	1
2	12	A	hemo	94	2	96	97.9167	1
2	13	A	hemo	94	0	94	100	1
2	14	A	hemo	94	0	94	100	1
2	15	A	hemo	94	0	94	100	1
2	16	A	hemo	94	0	94	100	1
2	17	A	hemo	94	0	94	100	1
2	18	A	hemo	94	0	94	100	1
2	19	A	hemo	94	0	94	100	1
2	20	A	hemo	94	0	94	100	1
2	21	A	hemo	94	0	94	100	1
2	22	A	hemo	94	0	94	100	1
2	23	A	hemo	94	0	94	100	1
2	24	A	hemo	93	1	94	98.9362	1
2	25	A	hemo	93	0	93	100	1
2	26	A	hemo	93	0	93	100	1
2	27	A	hemo	92	1	93	98.9247	1
2	28	A	hemo	90	2	92	97.8261	1
2	0	B	hemo	100	0	100	100	1
2	1	B	hemo	99	1	100	99	1
2	2	B	hemo	99	0	99	100	1
2	3	B	hemo	98	1	99	98.9899	1
2	4	B	hemo	97	1	98	98.9796	1
2	5	B	hemo	97	0	97	100	1
2	6	B	hemo	97	0	97	100	1
2	7	B	hemo	97	0	97	100	1
2	8	B	hemo	97	0	97	100	1
2	9	B	hemo	97	0	97	100	1
2	10	B	hemo	97	0	97	100	1
2	11	B	hemo	95	2	97	97.9381	1
2	12	B	hemo	95	0	95	100	1
2	13	B	hemo	95	0	95	100	1
2	14	B	hemo	95	0	95	100	1
2	15	B	hemo	95	0	95	100	1
2	16	B	hemo	95	0	95	100	1
2	17	B	hemo	94	1	95	98.9474	1
2	18	B	hemo	94	0	94	100	1
2	19	B	hemo	94	0	94	100	1
2	20	B	hemo	94	0	94	100	1
2	21	B	hemo	94	0	94	100	1
2	22	B	hemo	94	0	94	100	1
2	23	B	hemo	94	0	94	100	1
2	24	B	hemo	94	0	94	100	1
2	25	B	hemo	94	0	94	100	1
2	26	B	hemo	94	0	94	100	1
2	27	B	hemo	94	0	94	100	1
2	28	B	hemo	94	0	94	100	1
2	0	C	hemo	100	0	100	100	1
2	1	C	hemo	100	0	100	100	1
2	2	C	hemo	100	0	100	100	1
2	3	C	hemo	99	1	100	99	1
2	4	C	hemo	98	1	99	98.9899	1
2	5	C	hemo	97	1	98	98.9796	1
2	6	C	hemo	97	0	97	100	1
2	7	C	hemo	97	0	97	100	1
2	8	C	hemo	97	0	97	100	1
2	9	C	hemo	97	0	97	100	1
2	10	C	hemo	97	0	97	100	1
2	11	C	hemo	97	0	97	100	1
2	12	C	hemo	97	0	97	100	1
2	13	C	hemo	97	0	97	100	1
2	14	C	hemo	96	1	97	98.9691	1
2	15	C	hemo	96	0	96	100	1
2	16	C	hemo	96	0	96	100	1
2	17	C	hemo	96	0	96	100	1
2	18	C	hemo	96	0	96	100	1
2	19	C	hemo	96	0	96	100	1
2	20	C	hemo	96	0	96	100	1
2	21	C	hemo	96	0	96	100	1
2	22	C	hemo	95	1	96	98.9583	1
2	23	C	hemo	95	0	95	100	1
2	24	C	hemo	94	1	95	98.9474	1
2	25	C	hemo	93	1	94	98.9362	1
2	26	C	hemo	93	0	93	100	1
2	27	C	hemo	93	0	93	100	1
2	28	C	hemo	93	0	93	100	1
2	0	A	glass	100	0	100	100	1
2	1	A	glass	100	0	100	100	1
2	2	A	glass	100	0	100	100	1
2	3	A	glass	99	1	100	99	1
2	4	A	glass	97	2	99	97.9798	1
2	5	A	glass	97	0	97	100	1
2	6	A	glass	97	0	97	100	1
2	7	A	glass	97	0	97	100	1
2	8	A	glass	97	0	97	100	1
2	9	A	glass	97	0	97	100	1
2	10	A	glass	97	0	97	100	1
2	11	A	glass	97	0	97	100	1
2	12	A	glass	97	0	97	100	1
2	13	A	glass	97	0	97	100	1
2	14	A	glass	97	0	97	100	1
2	15	A	glass	97	0	97	100	1
2	16	A	glass	97	0	97	100	1
2	17	A	glass	97	0	97	100	1
2	18	A	glass	97	0	97	100	1
2	19	A	glass	97	0	97	100	1
2	20	A	glass	97	0	97	100	1
2	21	A	glass	97	0	97	100	1
2	22	A	glass	96	1	97	98.9691	1
2	23	A	glass	96	0	96	100	1
2	24	A	glass	96	0	96	100	1
2	25	A	glass	96	0	96	100	1
2	26	A	glass	96	0	96	100	1
2	27	A	glass	96	0	96	100	1
2	28	A	glass	96	0	96	100	1
2	0	B	glass	100	0	100	100	1
2	1	B	glass	100	0	100	100	1
2	2	B	glass	100	0	100	100	1
2	3	B	glass	97	3	100	97	1
2	4	B	glass	96	1	97	98.9691	1
2	5	B	glass	96	0	96	100	1
2	6	B	glass	95	1	96	98.9583	1
2	7	B	glass	95	0	95	100	1
2	8	B	glass	95	0	95	100	1
2	9	B	glass	95	0	95	100	1
2	10	B	glass	95	0	95	100	1
2	11	B	glass	95	0	95	100	1
2	12	B	glass	95	0	95	100	1
2	13	B	glass	95	0	95	100	1
2	14	B	glass	95	0	95	100	1
2	15	B	glass	95	0	95	100	1
2	16	B	glass	95	0	95	100	1
2	17	B	glass	95	0	95	100	1
2	18	B	glass	95	0	95	100	1
2	19	B	glass	95	0	95	100	1
2	20	B	glass	95	0	95	100	1
2	21	B	glass	95	0	95	100	1
2	22	B	glass	95	0	95	100	1
2	23	B	glass	95	0	95	100	1
2	24	B	glass	95	0	95	100	1
2	25	B	glass	95	0	95	100	1
2	26	B	glass	95	0	95	100	1
2	27	B	glass	95	0	95	100	1
2	28	B	glass	95	0	95	100	1
2	0	C	glass	100	0	100	100	1
2	1	C	glass	100	0	100	100	1
2	2	C	glass	100	0	100	100	1
2	3	C	glass	99	1	100	99	1
2	4	C	glass	98	1	99	98.9899	1
2	5	C	glass	98	0	98	100	1
2	6	C	glass	97	1	98	98.9796	1
2	7	C	glass	97	0	97	100	1
2	8	C	glass	97	0	97	100	1
2	9	C	glass	97	0	97	100	1
2	10	C	glass	97	0	97	100	1
2	11	C	glass	97	0	97	100	1
2	12	C	glass	97	0	97	100	1
2	13	C	glass	96	1	97	98.9691	1
2	14	C	glass	96	0	96	100	1
2	15	C	glass	96	0	96	100	1
2	16	C	glass	96	0	96	100	1
2	17	C	glass	96	0	96	100	1
2	18	C	glass	96	0	96	100	1
2	19	C	glass	96	0	96	100	1
2	20	C	glass	96	0	96	100	1
2	21	C	glass	96	0	96	100	1
2	22	C	glass	96	0	96	100	1
2	23	C	glass	96	0	96	100	1
2	24	C	glass	96	0	96	100	1
2	25	C	glass	96	0	96	100	1
2	26	C	glass	96	0	96	100	1
2	27	C	glass	95	1	96	98.9583	1
2	28	C	glass	95	0	95	100	1
2	0	A	casero	100	0	100	100	1
2	1	A	casero	100	0	100	100	1
2	2	A	casero	100	0	100	100	1
2	3	A	casero	98	2	100	98	1
2	4	A	casero	98	0	98	100	1
2	5	A	casero	98	0	98	100	1
2	6	A	casero	98	0	98	100	1
2	7	A	casero	98	0	98	100	1
2	8	A	casero	98	0	98	100	1
2	9	A	casero	98	0	98	100	1
2	10	A	casero	98	0	98	100	1
2	11	A	casero	98	0	98	100	1
2	12	A	casero	98	0	98	100	1
2	13	A	casero	98	0	98	100	1
2	14	A	casero	98	0	98	100	1
2	15	A	casero	98	0	98	100	1
2	16	A	casero	98	0	98	100	1
2	17	A	casero	98	0	98	100	1
2	18	A	casero	98	0	98	100	1
2	19	A	casero	98	0	98	100	1
2	20	A	casero	98	0	98	100	1
2	21	A	casero	98	0	98	100	1
2	22	A	casero	98	0	98	100	1
2	23	A	casero	98	0	98	100	1
2	24	A	casero	98	0	98	100	1
2	25	A	casero	98	0	98	100	1
2	26	A	casero	98	0	98	100	1
2	27	A	casero	98	0	98	100	1
2	28	A	casero	98	0	98	100	1
2	0	B	casero	100	0	100	100	1
2	1	B	casero	100	0	100	100	1
2	2	B	casero	100	0	100	100	1
2	3	B	casero	100	0	100	100	1
2	4	B	casero	100	0	100	100	1
2	5	B	casero	100	0	100	100	1
2	6	B	casero	100	0	100	100	1
2	7	B	casero	100	0	100	100	1
2	8	B	casero	100	0	100	100	1
2	9	B	casero	100	0	100	100	1
2	10	B	casero	100	0	100	100	1
2	11	B	casero	100	0	100	100	1
2	12	B	casero	100	0	100	100	1
2	13	B	casero	99	1	100	99	1
2	14	B	casero	99	0	99	100	1
2	15	B	casero	99	0	99	100	1
2	16	B	casero	99	0	99	100	1
2	17	B	casero	99	0	99	100	1
2	18	B	casero	99	0	99	100	1
2	19	B	casero	99	0	99	100	1
2	20	B	casero	99	0	99	100	1
2	21	B	casero	99	0	99	100	1
2	22	B	casero	99	0	99	100	1
2	23	B	casero	99	0	99	100	1
2	24	B	casero	99	0	99	100	1
2	25	B	casero	98	1	99	98.9899	1
2	26	B	casero	98	0	98	100	1
2	27	B	casero	98	0	98	100	1
2	28	B	casero	98	0	98	100	1
2	0	C	casero	100	0	100	100	1
2	1	C	casero	100	0	100	100	1
2	2	C	casero	100	0	100	100	1
2	3	C	casero	100	0	100	100	1
2	4	C	casero	99	1	100	99	1
2	5	C	casero	99	0	99	100	1
2	6	C	casero	99	0	99	100	1
2	7	C	casero	99	0	99	100	1
2	8	C	casero	99	0	99	100	1
2	9	C	casero	99	0	99	100	1
2	10	C	casero	99	0	99	100	1
2	11	C	casero	99	0	99	100	1
2	12	C	casero	99	0	99	100	1
2	13	C	casero	99	0	99	100	1
2	14	C	casero	99	0	99	100	1
2	15	C	casero	99	0	99	100	1
2	16	C	casero	99	0	99	100	1
2	17	C	casero	99	0	99	100	1
2	18	C	casero	99	0	99	100	1
2	19	C	casero	99	0	99	100	1
2	20	C	casero	99	0	99	100	1
2	21	C	casero	99	0	99	100	1
2	22	C	casero	98	1	99	98.9899	1
2	23	C	casero	98	0	98	100	1
2	24	C	casero	98	0	98	100	1
2	25	C	casero	98	0	98	100	1
2	26	C	casero	98	0	98	100	1
2	27	C	casero	98	0	98	100	1
2	28	C	casero	97	1	98	98.9796	1

## Sheet: Eggs
Exp	Week	Repeat	Device	eggs	mosq	egg_mosq	hatch_rate	include
1	1	A	CASERO	3481	88	39.5568		1
1	1	A	GLASS	183	2	91.5		0
1	1	A	HEMO	684	14	48.8571		1
1	1	B	CASERO	1749	66	26.5		1
1	1	B	GLASS	535	15	35.6667		1
1	1	B	HEMO	1507	35	43.0571		1
1	1	C	CASERO	2453	97	25.2887		1
1	1	C	GLASS	2121	31	68.4194		1
1	1	C	HEMO	1081	36	30.0278		1
1	2	A	CASERO	3058	86	35.5581		1
1	2	A	GLASS	75	2	37.5		0
1	2	A	HEMO	700	14	50		1
1	2	B	CASERO	1578	66	23.9091		1
1	2	B	GLASS	2006	14	143.286		1
1	2	B	HEMO	956	35	27.3143		1
1	2	C	CASERO	1768	96	18.4167		1
1	2	C	GLASS	289	30	9.63333		1
1	2	C	HEMO	1404	35	40.1143		1
1	3	A	CASERO	3129	85	36.8118		1
1	3	A	GLASS	115	2	57.5		0
1	3	A	HEMO	664	14	47.4286		1
1	3	B	CASERO	1828	64	28.5625		1
1	3	B	GLASS	990	13	76.1538		1
1	3	B	HEMO	700	35	20		1
1	3	C	CASERO	1541	95	16.2211		1
1	3	C	GLASS	306	30	10.2		1
1	3	C	HEMO	628	32	19.625		1
2	1	A	CASERO	2853	98	29.1122		1
2	1	A	GLASS	2021	97	20.8351		1
2	1	A	HEMO	1836	96	19.125		1
2	1	B	CASERO	3762	100	37.62		1
2	1	B	GLASS	1294	95	13.6211		1
2	1	B	HEMO	2748	97	28.3299		1
2	1	C	CASERO	3239	99	32.7172		1
2	1	C	GLASS	1908	97	19.6701		1
2	1	C	HEMO	1754	97	18.0825		1
2	2	A	CASERO	2313	98	23.602		1
2	2	A	GLASS	2322	97	23.9381		1
2	2	A	HEMO	1941	94	20.6489		1
2	2	B	CASERO	3326	99	33.596		1
2	2	B	GLASS	1751	95	18.4316		1
2	2	B	HEMO	1130	95	11.8947		1
2	2	C	CASERO	4132	99	41.7374		1
2	2	C	GLASS	2367	96	24.6562		1
2	2	C	HEMO	1167	97	12.0309		1
2	3	A	CASERO	3931	98	40.1122		1
2	3	A	GLASS	2038	97	21.0103		1
2	3	A	HEMO	3453	94	36.734		1
2	3	B	CASERO	3789	99	38.2727		1
2	3	B	GLASS	2922	95	30.7579		1
2	3	B	HEMO	2697	94	28.6915		1
2	3	C	CASERO	3263	99	32.9596		1
2	3	C	GLASS	2801	96	29.1771		1
2	3	C	HEMO	2053	96	21.3854		1
2	4	A	CASERO	2373	98	24.2143		1
2	4	A	GLASS	1808	96	18.8333		1
2	4	A	HEMO	1311	90	14.5667		1
2	4	B	CASERO	2467	98	25.1735		1
2	4	B	GLASS	2184	95	22.9895		1
2	4	B	HEMO	2409	94	25.6277		1
2	4	C	CASERO	2404	97	24.7835		1
2	4	C	GLASS	2306	95	24.2737		1
2	4	C	HEMO	1274	93	13.6989		1
3	1	A	GLASS	2500	317.25	12.69	80.88	1
3	1	A	GLASS	2800	356.44	12.73	60.28	1
3	1	A	GLASS	2000	186	9.3	66.6	1
3	2	A	HEMO	2500	260.5	10.42	76.24	1
3	2	A	HEMO	3300	457.71	13.87	81.09	1
3	2	A	HEMO	2000	224.8	11.24	92.38	1
3	3	A	CASERO	3000	357	11.9	69.65	1
3	3	A	CASERO	3800	733.02	19.29	78.88	1
3	3	A	CASERO	3000	348.9	11.63	90.18	1

## Sheet: Datadic
Variable	Description
Exp	Experiment number (1=Aedes with 30 min exposure; 2= Aedes with 1 hour exposure, 3= Anopheles)
Day	Day of evaluation: 1, 7 (after 7 days), 14 (after 14 days)
Week	Week of egg collection
Device	glass=Glass membrane feeder; casero = Caserotek; hemo= Hemoteck
Repeat	replicate (A, B, C)
unfed	Number exposed to blood that did not feed
feed	Number exposed observed to be fully engorged
total	Total number female mosquitos exposed to blood
Feedrate	feed/total * 100
SR	survival rate
eggs	number of eggs counted from egg papers
eggs_mosq	Average number of eggs collected per mosquito alive during week of collection
hatch_rate	Larvae hatching/eggs immersed * 100
include	1=data point with N>10 and 0=data point N<10
